# Supplementary material for: DeepGene-BC: Deep Learning-Based Breast Cancer Subtype Prediction via Somatic Point Mutation Profiles
Source: Cancers (Basel). 2026 Feb 9;18(4):570. doi: 10.3390/cancers18040570 (PMC12939208; doi:10.3390/cancers18040570)
Supplement: Supplementary file 1 [file cancers-18-00570-s001.zip]

Archive with 1 entries (1 files):
- cancers-4113391-supplementary.pdf
